# Supplementary material for: Deciphering the Causal Relationship between Sodium-glucose Cotransporter 2 Inhibition and Cancer Risks: A Comprehensive Mendelian Randomization Study
Source: J Cancer. 2024 May 28;15(12):3903–12. doi: 10.7150/jca.96435 (PMC11190771; doi:10.7150/jca.96435)
Supplement: Supplementary file 1 — Supplementary tables. [file jcav15p3903s1.xlsx]

## Sheet: Table S1
Table S1. Information of included GWAS datasets for discovery analysis
Data subtype	Resource	GWAS id	year	trait	Consortium	Population	ncase	ncontrol	Number of SNPs	Reference	Download site
Respiratory system
Oral cavity & pharynx	IEU OpenGWAS	ieu-b-4962	2021	Oral and oropharyngeal cancer	UK Biobank	European	839	372016	9185233		https://gwas.mrcieu.ac.uk/datasets/ieu-b-4962/
Larynx	IEU OpenGWAS	ieu-b-4913	2021	Laryngeal cancer	UK Biobank	European	273	372016	7239512		https://gwas.mrcieu.ac.uk/datasets/ieu-b-4913/
Bronchus & lung	IEU OpenGWAS	ieu-b-4954	2021	Lung cancer	UK Biobank	European	2671	372016	11078115		https://gwas.mrcieu.ac.uk/datasets/ieu-b-4954/
Digestive system
Esophagus	IEU OpenGWAS	ieu-b-4960	2021	Oesophageal cancer	UK Biobank	European	740	372016	8970465		https://gwas.mrcieu.ac.uk/datasets/ieu-b-4960/
Stomach	IEU OpenGWAS	ebi-a-GCST90018849	2021	Gastric cancer	NA	European	1029	475087	24188662	34594039	https://gwas.mrcieu.ac.uk/datasets/ebi-a-GCST90018849/
Pancreas	IEU OpenGWAS	ebi-a-GCST90018893	2021	Pancreatic cancer	NA	European	1196	475049	24195229	34594039	https://gwas.mrcieu.ac.uk/datasets/ebi-a-GCST90018893/
Liver & bile duct	IEU OpenGWAS	ieu-b-4915	2021	Liver & bile duct cancer	UK Biobank	European	350	372366	7687713		https://gwas.mrcieu.ac.uk/datasets/ieu-b-4915/
Small intestine	IEU OpenGWAS	ukb-a-56	2017	Cancer code self-reported: small intestine/small bowel cancer	Neale Lab	European	156	337003	10894596		https://gwas.mrcieu.ac.uk/datasets/ukb-a-56/
Colon	IEU OpenGWAS	ukb-d-C18	2018	Diagnoses - main ICD10: C18 Malignant neoplasm of colon	NA	European	2226	358968	10833390		https://gwas.mrcieu.ac.uk/datasets/ukb-d-C18/
Rectum	IEU OpenGWAS	ukb-b-1251	2018	Type of cancer: ICD10: C20 Malignant neoplasm of rectum	MRC-IEU	European	1470	461540	9851867		https://gwas.mrcieu.ac.uk/datasets/ukb-b-1251/
Breast	IEU OpenGWAS	ieu-a-1126	2017	Breast cancer (Combined Oncoarray; iCOGS; GWAS meta analysis)	BCAC	European	122977	105974	24133589	29059683	https://gwas.mrcieu.ac.uk/datasets/ieu-a-1126/
Urinary & Genital system
Kidney	IEU OpenGWAS	ukb-b-1316	2018	Type of cancer: ICD10: C64 Malignant neoplasm of kidney, except renal pelvis	MRC-IEU	European	1114	461896	9851867		https://gwas.mrcieu.ac.uk/datasets/ukb-b-1316/
Bladder	IEU OpenGWAS	ieu-b-4874	2021	Bladder cancer	NA	European	1279	372016	9904926		https://gwas.mrcieu.ac.uk/datasets/ieu-b-4874/
Prostate (males)	IEU OpenGWAS	ieu-b-85	2018	Prostate cancer	PRCTICAL	European	79148	61106	20346368	29892016	https://gwas.mrcieu.ac.uk/datasets/ieu-b-85/
Cervix (females)	IEU OpenGWAS	ieu-b-4876	2021	cervical cancer	NA	European	563	198523	8506261		https://gwas.mrcieu.ac.uk/datasets/ieu-b-4876/
Corpus uteri (females)	IEU OpenGWAS	ukb-d-C3_CORPUS_UTERI	2018	Malignant neoplasm of corpus uteri	NA	European	1222	359972	9626384		https://gwas.mrcieu.ac.uk/datasets/ukb-d-C3_CORPUS_UTERI/
Endometrium (females)	IEU OpenGWAS	ebi-a-GCST006464	2018	Endometrial cancer	NA	European	12906	108979	9470555	30093612	https://gwas.mrcieu.ac.uk/datasets/ebi-a-GCST006464/
Ovary (females)	IEU OpenGWAS	ebi-a-GCST90018888	2021	Ovarian cancer	NA	European	1588	244932	24137758		https://gwas.mrcieu.ac.uk/datasets/ebi-a-GCST90018888/
Skin
Melanoma	IEU OpenGWAS	ieu-b-4969	2021	Melanoma skin cancer	UK Biobank	European	3751	372016	11396019		https://gwas.mrcieu.ac.uk/datasets/ieu-b-4969/
Non-melanoma	IEU OpenGWAS	ieu-b-4959	2021	Malignant non-melanoma skin cancer	NA	European	23694	372016	12321875		https://gwas.mrcieu.ac.uk/datasets/ieu-b-4959/
Hematologic system
Multiple myeloma	IEU OpenGWAS	ieu-b-4957	2021	Multiple myeloma	UK Biobank	European	601	372016	8615746		https://gwas.mrcieu.ac.uk/datasets/ieu-b-4957/
Lymphoma	IEU OpenGWAS	ukb-d-C_LYMPHOMA	2018	Lymphomas	NA	European	1752	359442	10226672		https://gwas.mrcieu.ac.uk/datasets/ukb-d-C_LYMPHOMA/
Lymphoid leukemia	IEU OpenGWAS	ieu-b-4956	2021	Lymphoid leukaemia	UK Biobank	European	760	372016	9015063		https://gwas.mrcieu.ac.uk/datasets/ieu-b-4956/
Myeloid leukemia	IEU OpenGWAS	ieu-b-4958	2021	Myeloid leukaemia	UK Biobank	European	462	372016	8171258		https://gwas.mrcieu.ac.uk/datasets/ieu-b-4958/
Other
Brain	IEU OpenGWAS	ieu-b-4875	2021	brain cancer	NA	European	606	372016	8629116		https://gwas.mrcieu.ac.uk/datasets/ieu-b-4875/
Thyroid	IEU OpenGWAS	ebi-a-GCST90018929	2021	Thyroid cancer	NA	European	1054	490920	24198226	34594039	https://gwas.mrcieu.ac.uk/datasets/ebi-a-GCST90018929/

## Sheet: Table S2
Table S2. Information of included GWAS datasets for replication analysis
Data subtype	Resource	GWAS id	year	trait	Consortium	Population	ncase	ncontrol	Mean age	Female / Male	Case fatality at 5-years (%)	Recurrence at 6 months (%)	Number of SNPs	Reference	Download site
Respiratory system
oral and oropharyngeal cancer	IEU OpenGWAS	finn-b-C3_LIP_ORAL_PHARYNX	2021	Malignant neoplasm of lip, oral cavity and pharynx	NA	European	126	218666	66.56	33 / 93	55.56	3.17	16380466		https://gwas.mrcieu.ac.uk/datasets/finn-b-C3_LIP_ORAL_PHARYNX/
larynx	IEU OpenGWAS	finn-b-C3_LARYNX	2021	Malignant neoplasm of larynx	NA	European	180	218612	62.42	32 / 148	11.67	2.78	16380466		https://gwas.mrcieu.ac.uk/datasets/finn-b-C3_LARYNX/
lung cancer	IEU OpenGWAS	finn-b-C3_BRONCHUS_LUNG	2021	Malignant neoplasm of bronchus and lung	NA	European	1681	217111	68.28	579 / 1102	53.6	16.48	16380466		https://gwas.mrcieu.ac.uk/datasets/finn-b-C3_BRONCHUS_LUNG/
Digestive system
esophageal cancer	IEU OpenGWAS	ebi-a-GCST003739	2016	Esophageal adenocarcinoma	NA	European	4112	17159					12911041	27527254	https://gwas.mrcieu.ac.uk/datasets/ebi-a-GCST003739/
gastric cancer	IEU OpenGWAS	finn-b-C3_STOMACH	2021	Malignant neoplasm of stomach	NA	European	633	218159	64.96	242 / 391	33.33	10.74	16380466		https://gwas.mrcieu.ac.uk/datasets/finn-b-C3_STOMACH/
pancreatic cancer	IEU OpenGWAS	finn-b-C3_PANCREAS	2021	Malignant neoplasm of pancreas	NA	European	605	218187	68.69	260 / 345	70.08	26.28	16380466		https://gwas.mrcieu.ac.uk/datasets/finn-b-C3_PANCREAS/
liver & bile duct cancer	IEU OpenGWAS	finn-b-C3_LIVER_INTRAHEPATIC_BILE_DUCTS	2021	Malignant neoplasm of liver and intrahepatic bile ducts	NA	European	304	218488	68.97	75 / 229	65.13	19.08	16380466		https://gwas.mrcieu.ac.uk/datasets/finn-b-C3_LIVER_INTRAHEPATIC_BILE_DUCTS/
small intestine cancer	IEU OpenGWAS	finn-b-C3_SMALL_INTESTINE	2021	Malignant neoplasm of small intestine	NA	European	252	218540	62.55	115 / 137	13.89	0.4	16380466		https://gwas.mrcieu.ac.uk/datasets/finn-b-C3_SMALL_INTESTINE/
colon cancer	IEU OpenGWAS	finn-b-C3_COLON	2021	Malignant neoplasm of colon	NA	European	1803	216989	65.08	849 / 954	18.91	3.88	16380466		https://gwas.mrcieu.ac.uk/datasets/finn-b-C3_COLON/
rectal cancer	IEU OpenGWAS	finn-b-C3_RECTUM	2021	Malignant neoplasm of rectum	NA	European	1078	217714	65.86	422 / 656	14.47	2.78	16380466		https://gwas.mrcieu.ac.uk/datasets/finn-b-C3_RECTUM/
Breast cancer	IEU OpenGWAS	finn-b-C3_BREAST	2021	Malignant neoplasm of breast	NA	European	8401	115178	58.64	8401 / 0	2.64	49.2	11069665		https://gwas.mrcieu.ac.uk/datasets/finn-b-C3_BREAST/
Urinary & Genital system
kidney cancer	IEU OpenGWAS	finn-b-C3_KIDNEY_NOTRENALPELVIS	2021	Malignant neoplasm of kidney, except renal pelvis	NA	European	971	217821	63	376 / 595	16.07	3.71	16380466		https://gwas.mrcieu.ac.uk/datasets/finn-b-C3_KIDNEY_NOTRENALPELVIS/
bladder cancer	IEU OpenGWAS	finn-b-C3_BLADDER	2021	Malignant neoplasm of bladder	NA	European	1115	217677	67.23	203 / 912	13	1.97	16380466		https://gwas.mrcieu.ac.uk/datasets/finn-b-C3_BLADDER/
prostate cancer (males)	IEU OpenGWAS	finn-b-C3_PROSTATE	2021	Malignant neoplasm of prostate	NA	European	6311	88902	68.19	0 / 6311	7.8	22.86	16378835		https://gwas.mrcieu.ac.uk/datasets/finn-b-C3_PROSTATE/
cervical carcinoma (females)	IEU OpenGWAS	finn-b-C3_CERVIX_UTERI	2021	Malignant neoplasm of cervix uteri	NA	European	1648	121931	37.75	1648 / 0	1.09	0.55	16379784		https://gwas.mrcieu.ac.uk/datasets/finn-b-C3_CERVIX_UTERI/
corpus uteri (females)	IEU OpenGWAS	finn-b-C3_CORPUS_UTERI	2021	Malignant neoplasm of corpus uteri	NA	European	1053	122526	63.5	1053 / 0	6.84	1.33	16379784		https://gwas.mrcieu.ac.uk/datasets/finn-b-C3_CORPUS_UTERI/
endometrium (females)	IEU OpenGWAS	ebi-a-GCST90018838	2021	Endometrial cancer	NA	European	2188	237839					24135295		https://gwas.mrcieu.ac.uk/datasets/ebi-a-GCST90018838/
ovarian cancer (females)	IEU OpenGWAS	ieu-a-1120	2017	Ovarian cancer	OCAC	European	25509	40941						28346442	https://gwas.mrcieu.ac.uk/datasets/ieu-a-1120/
Skin
melanoma	IEU OpenGWAS	finn-b-CD2_INSITU_MELANOMA	2021	Melanoma in situ	NA	European	393	218399	65.78	205 / 188	2.29	31.3	16380466		https://gwas.mrcieu.ac.uk/datasets/finn-b-CD2_INSITU_MELANOMA/
non-melanoma	IEU OpenGWAS	finn-b-C3_OTHER_SKIN	2021	Other malignant neoplasms of skin (=non-melanoma skin cancer)	NA	European	10382	208410	63.96	5142 / 5240	4.98	0.98	16380466		https://gwas.mrcieu.ac.uk/datasets/finn-b-C3_OTHER_SKIN/
Hematologic system
myeloma	IEU OpenGWAS	finn-b-CD2_MULTIPLE_MYELOMA_PLASMA_CELL	2021	Multiple myeloma and malignant plasma cell neoplasms	NA	European	598	218194	65.24	270 / 328	22.41	65.38	16380466		https://gwas.mrcieu.ac.uk/datasets/finn-b-CD2_MULTIPLE_MYELOMA_PLASMA_CELL/
Lymphoma	IEU OpenGWAS	ebi-a-GCST90018878	2021	Malignant lymphoma	NA	European	3546	487257					24193511	34594039	https://gwas.mrcieu.ac.uk/datasets/ebi-a-GCST90018878/
Lymphoid leukemia	IEU OpenGWAS	finn-b-CD2_LYMPHOID_LEUKAEMIA	2021	Lymphoid leukaemia	NA	European	663	218129	59.08	256 / 407	9.2	68.78	16380466		https://gwas.mrcieu.ac.uk/datasets/finn-b-CD2_LYMPHOID_LEUKAEMIA/
Myeloid leukemia	IEU OpenGWAS	finn-b-CD2_MYELOID_LEUKAEMIA	2021	Myeloid leukaemia	NA	European	283	218509	59.72	136 / 147	27.92	73.14	16380466		https://gwas.mrcieu.ac.uk/datasets/finn-b-CD2_MYELOID_LEUKAEMIA/
Other
brain	IEU OpenGWAS	finn-b-C3_BRAIN	2021	Malignant neoplasm of brain	NA	European	464	218328	48.05	225 / 239	29.53	5.82	16380466		https://gwas.mrcieu.ac.uk/datasets/finn-b-C3_BRAIN/
thyroid cancer	IEU OpenGWAS	finn-b-C3_THYROID_GLAND	2021	Malignant neoplasm of thyroid gland	NA	European	989	217803	49.49	765 / 224	2.63	0.3	16380466		https://gwas.mrcieu.ac.uk/datasets/finn-b-C3_THYROID_GLAND/

## Sheet: Table S3
Table S3. Baseline characteristics of included SNPs
SNP	chromosome	position	beta	se	effect_allele	other_allele	eaf	maf	pval	R2	F
rs8057326	16	31524123	-0.008	0.002	C	T	0.523	0.477	0.00028	4.65095e-05	15.9999
rs11865835	16	31509816	-0.011	0.003	C	T	0.284	0.284	1.34e-05	3.90812e-05	13.4444
rs34497199	16	31551332	-0.012	0.002	T	C	0.475	0.475	5.98e-07	0.00010464	35.9998
rs4488457	16	31659189	-0.013	0.003	G	T	0.712	0.288	2.9e-07	5.45836e-05	18.7777
rs35445454	16	31699326	-0.013	0.002	T	C	0.344	0.344	1.24e-07	0.000122805	42.2498
rs9930811	16	31400360	-0.016	0.002	G	A	0.365	0.365	8.69e-12	0.000186012	63.9996

## Sheet: Table S4
Table S4. Detailed MR analyses of genetically proxied SGLT2 inhibition on cancers in the discovery and replication datasets
Discovery datasets							Replication datasets
Outcome	id.outcome	method	nsnp	beta (95% CI)	OR (95% CI)		id.outcome	method	nsnp	beta (95% CI)	OR (95% CI)
Oral cavity & pharynx	ieu-b-4962	MR Egger	6	-0.024 (-0.061, 0.013)	0.976 (0.94, 1.013)		finn-b-C3_LIP_ORAL_PHARYNX	MR Egger	6	-3.998 (-46.459, 38.463)	0.018 (0, 50637338785459300)
		Weighted median	6	-0.008 (-0.017, 0.002)	0.992 (0.983, 1.002)			Weighted median	6	-2.122 (-13.218, 8.974)	0.12 (0, 7892.527)
		Inverse variance weighted	6	-0.01 (-0.017, -0.002)	0.99 (0.983, 0.998)			Inverse variance weighted	6	-4.874 (-13.318, 3.57)	0.008 (0, 35.515)
		Simple mode	6	-0.006 (-0.02, 0.008)	0.994 (0.98, 1.008)			Simple mode	6	-1.5 (-15.993, 12.993)	0.223 (0, 439527.826)
		Weighted mode	6	-0.008 (-0.021, 0.005)	0.992 (0.98, 1.005)			Weighted mode	6	-0.89 (-15.394, 13.614)	0.411 (0, 817512.894)
Larynx	ieu-b-4913	MR Egger	6	-0.004 (-0.025, 0.017)	0.996 (0.975, 1.018)		finn-b-C3_LARYNX	MR Egger	6	8.18 (-27.672, 44.032)	3567.677 (0, 13264024240226700000)
		Weighted median	6	-0.004 (-0.009, 0.001)	0.996 (0.991, 1.001)			Weighted median	6	-2.333 (-11.142, 6.475)	0.097 (0, 648.59)
		Inverse variance weighted	6	-0.004 (-0.009, 0)	0.996 (0.992, 1)			Inverse variance weighted	6	-3.654 (-10.785, 3.476)	0.026 (0, 32.343)
		Simple mode	6	-0.004 (-0.012, 0.003)	0.996 (0.988, 1.003)			Simple mode	6	-2.246 (-15.121, 10.628)	0.106 (0, 41279.635)
		Weighted mode	6	-0.005 (-0.012, 0.002)	0.995 (0.988, 1.002)			Weighted mode	6	-0.213 (-12.11, 11.684)	0.808 (0, 118707.334)
Bronchus & lung	ieu-b-4954	MR Egger	6	-0.024 (-0.09, 0.042)	0.976 (0.914, 1.043)		finn-b-C3_BRONCHUS_LUNG	MR Egger	6	-9.909 (-21.869, 2.05)	0 (0, 7.765)
		Weighted median	6	-0.025 (-0.042, -0.008)	0.975 (0.958, 0.992)			Weighted median	6	-2.829 (-5.849, 0.191)	0.059 (0.003, 1.211)
		Inverse variance weighted	6	-0.028 (-0.041, -0.015)	0.973 (0.96, 0.985)			Inverse variance weighted	6	-1.512 (-3.889, 0.865)	0.22 (0.02, 2.376)
		Simple mode	6	-0.023 (-0.046, 0)	0.977 (0.955, 1)			Simple mode	6	-2.921 (-7.663, 1.82)	0.054 (0, 6.174)
		Weighted mode	6	-0.024 (-0.045, -0.003)	0.976 (0.956, 0.997)			Weighted mode	6	-3.081 (-7.454, 1.292)	0.046 (0.001, 3.64)
Esophagus	ieu-b-4960	MR Egger	6	-0.007 (-0.042, 0.028)	0.993 (0.959, 1.028)		ebi-a-GCST003739	MR Egger	6	1.313 (-8.055, 10.681)	3.716 (0, 43508.225)
		Weighted median	6	-0.002 (-0.011, 0.007)	0.998 (0.989, 1.007)			Weighted median	6	-0.26 (-2.57, 2.051)	0.771 (0.077, 7.776)
		Inverse variance weighted	6	-0.001 (-0.008, 0.006)	0.999 (0.992, 1.006)			Inverse variance weighted	6	-0.174 (-2.091, 1.744)	0.841 (0.124, 5.718)
		Simple mode	6	-0.003 (-0.017, 0.012)	0.997 (0.983, 1.012)			Simple mode	6	-0.621 (-4.004, 2.763)	0.538 (0.018, 15.842)
		Weighted mode	6	-0.004 (-0.018, 0.009)	0.996 (0.982, 1.009)			Weighted mode	6	-0.575 (-3.673, 2.523)	0.563 (0.025, 12.471)
Stomach	ebi-a-GCST90018849	MR Egger	6	-1.426 (-10.695, 7.844)	0.24 (0, 2550.97)		finn-b-C3_STOMACH	MR Egger	6	-1.324 (-20.546, 17.897)	0.266 (0, 59258024.156)
		Weighted median	6	-0.296 (-1.848, 1.255)	0.743 (0.158, 3.508)			Weighted median	6	1.345 (-3.745, 6.435)	3.839 (0.024, 623.385)
		Inverse variance weighted	6	-0.551 (-1.786, 0.683)	0.576 (0.168, 1.981)			Inverse variance weighted	6	0.139 (-3.681, 3.958)	1.149 (0.025, 52.351)
		Simple mode	6	-0.188 (-2.455, 2.078)	0.828 (0.086, 7.988)			Simple mode	6	2.616 (-5.033, 10.264)	13.674 (0.007, 28683.038)
		Weighted mode	6	-0.188 (-2.033, 1.656)	0.828 (0.131, 5.239)			Weighted mode	6	2.71 (-4.841, 10.26)	15.024 (0.008, 28565.545)
Pancreas	ebi-a-GCST90018893	MR Egger	6	-4.43 (-17.222, 8.363)	0.012 (0, 4284.378)		finn-b-C3_PANCREAS	MR Egger	6	-10.987 (-30.712, 8.739)	0 (0, 6239.757)
		Weighted median	6	0.115 (-2.835, 3.064)	1.121 (0.059, 21.415)			Weighted median	6	-0.781 (-5.601, 4.039)	0.458 (0.004, 56.776)
		Inverse variance weighted	6	0.355 (-2.071, 2.78)	1.426 (0.126, 16.127)			Inverse variance weighted	6	-0.574 (-4.497, 3.348)	0.563 (0.011, 28.441)
		Simple mode	6	-0.278 (-4.371, 3.815)	0.757 (0.013, 45.379)			Simple mode	6	1.941 (-5.086, 8.967)	6.963 (0.006, 7839.3)
		Weighted mode	6	-0.255 (-3.94, 3.429)	0.775 (0.019, 30.844)			Weighted mode	6	-0.626 (-6.818, 5.566)	0.535 (0.001, 261.275)
Liver & bile duct	ieu-b-4915	MR Egger	6	-0.003 (-0.027, 0.021)	0.997 (0.973, 1.021)		finn-b-C3_LIVER_INTRAHEPATIC_BILE_DUCTS	MR Egger	6	-4.212 (-31.832, 23.409)	0.015 (0, 14663013497.66)
		Weighted median	6	0.004 (-0.002, 0.01)	1.004 (0.998, 1.01)			Weighted median	6	1.257 (-5.11, 7.623)	3.513 (0.006, 2044.907)
		Inverse variance weighted	6	0.005 (0, 0.009)	1.005 (1, 1.01)			Inverse variance weighted	6	2.019 (-3.475, 7.512)	7.528 (0.031, 1830.15)
		Simple mode	6	0.003 (-0.005, 0.011)	1.003 (0.995, 1.011)			Simple mode	6	4.288 (-4.894, 13.47)	72.815 (0.007, 708014.919)
		Weighted mode	6	0.003 (-0.004, 0.011)	1.003 (0.996, 1.011)			Weighted mode	6	1.092 (-7.521, 9.706)	2.981 (0.001, 16409.442)
Small intestine	ukb-a-56	MR Egger	6	-0.003 (-0.025, 0.019)	0.997 (0.976, 1.019)		finn-b-C3_SMALL_INTESTINE	MR Egger	6	-7.993 (-47.812, 31.826)	0 (0, 66321209268066.6)
		Weighted median	6	0.006 (0.001, 0.011)	1.006 (1.001, 1.011)			Weighted median	6	4.807 (-3.117, 12.732)	122.387 (0.044, 338306.553)
		Inverse variance weighted	6	0.004 (0, 0.009)	1.004 (1, 1.009)			Inverse variance weighted	6	2.423 (-4.89, 9.735)	11.277 (0.008, 16900.591)
		Simple mode	6	0.007 (0, 0.014)	1.007 (1, 1.014)			Simple mode	6	5.341 (-5.607, 16.288)	208.638 (0.004, 11848502.411)
		Weighted mode	6	0.006 (0, 0.013)	1.006 (1, 1.013)			Weighted mode	6	4.752 (-4.885, 14.389)	115.802 (0.008, 1774784.958)
Colon	ukb-d-C18	MR Egger	6	0 (-0.066, 0.067)	1 (0.936, 1.069)		finn-b-C3_COLON	MR Egger	6	0.562 (-10.947, 12.07)	1.753 (0, 174625.296)
		Weighted median	6	0.003 (-0.013, 0.018)	1.003 (0.987, 1.019)			Weighted median	6	-2.566 (-5.307, 0.174)	0.077 (0.005, 1.19)
		Inverse variance weighted	6	0.004 (-0.009, 0.017)	1.004 (0.991, 1.017)			Inverse variance weighted	6	-2.19 (-4.475, 0.095)	0.112 (0.011, 1.099)
		Simple mode	6	0.005 (-0.016, 0.026)	1.005 (0.984, 1.026)			Simple mode	6	-2.598 (-6.721, 1.525)	0.074 (0.001, 4.594)
		Weighted mode	6	0.004 (-0.016, 0.024)	1.004 (0.984, 1.024)			Weighted mode	6	-2.696 (-6.681, 1.289)	0.067 (0.001, 3.629)
Rectum	ukb-b-1251	MR Egger	6	0.013 (-0.027, 0.053)	1.013 (0.974, 1.054)		finn-b-C3_RECTUM	MR Egger	6	-7.192 (-23.423, 9.038)	0.001 (0, 8413.711)
		Weighted median	6	-0.011 (-0.022, -0.001)	0.989 (0.978, 0.999)			Weighted median	6	0.802 (-3.399, 5.003)	2.23 (0.033, 148.809)
		Inverse variance weighted	6	-0.011 (-0.019, -0.004)	0.989 (0.981, 0.996)			Inverse variance weighted	6	0.18 (-2.991, 3.35)	1.197 (0.05, 28.517)
		Simple mode	6	-0.017 (-0.033, 0)	0.984 (0.968, 1)			Simple mode	6	3.987 (-2.764, 10.738)	53.893 (0.063, 46063.072)
		Weighted mode	6	-0.011 (-0.025, 0.002)	0.989 (0.976, 1.002)			Weighted mode	6	2.92 (-2.903, 8.742)	18.532 (0.055, 6262.556)
Breast	ieu-a-1126	MR Egger	5	-1.098 (-3.381, 1.185)	0.333 (0.034, 3.269)		finn-b-C3_BREAST	MR Egger	6	-1.461 (-7.307, 4.385)	0.232 (0.001, 80.217)
		Weighted median	5	0.357 (-0.242, 0.955)	1.429 (0.785, 2.6)			Weighted median	6	0.663 (-0.777, 2.103)	1.941 (0.46, 8.191)
		Inverse variance weighted	5	0.281 (-0.216, 0.777)	1.324 (0.806, 2.176)			Inverse variance weighted	6	0.593 (-0.568, 1.755)	1.81 (0.566, 5.783)
		Simple mode	5	0.547 (-0.373, 1.467)	1.728 (0.689, 4.338)			Simple mode	6	1.134 (-0.893, 3.161)	3.109 (0.41, 23.596)
		Weighted mode	5	0.47 (-0.299, 1.24)	1.6 (0.741, 3.454)			Weighted mode	6	0.785 (-1.053, 2.622)	2.192 (0.349, 13.76)
Kidney	ukb-b-1316	MR Egger	4	-0.014 (-0.049, 0.022)	0.986 (0.952, 1.022)		finn-b-C3_KIDNEY_NOTRENALPELVIS	MR Egger	6	-2.485 (-18.109, 13.14)	0.083 (0, 508743.275)
		Weighted median	4	0.006 (-0.003, 0.016)	1.006 (0.997, 1.016)			Weighted median	6	-1.774 (-5.65, 2.102)	0.17 (0.004, 8.182)
		Inverse variance weighted	4	0.002 (-0.006, 0.011)	1.002 (0.994, 1.011)			Inverse variance weighted	6	-1.146 (-4.252, 1.96)	0.318 (0.014, 7.102)
		Simple mode	4	0.008 (-0.008, 0.024)	1.008 (0.992, 1.024)			Simple mode	6	-2.561 (-8.373, 3.251)	0.077 (0, 25.807)
		Weighted mode	4	0.008 (-0.007, 0.022)	1.008 (0.993, 1.023)			Weighted mode	6	-2.96 (-8.632, 2.711)	0.052 (0, 15.043)
Bladder	ieu-b-4874	MR Egger	6	-0.013 (-0.059, 0.032)	0.987 (0.942, 1.033)		finn-b-C3_BLADDER	MR Egger	6	-4.059 (-18.636, 10.518)	0.017 (0, 36957.928)
		Weighted median	6	0.014 (0.002, 0.026)	1.014 (1.002, 1.026)			Weighted median	6	1.017 (-2.48, 4.514)	2.765 (0.084, 91.318)
		Inverse variance weighted	6	0.018 (0.008, 0.027)	1.018 (1.008, 1.027)			Inverse variance weighted	6	-0.003 (-2.903, 2.897)	0.997 (0.055, 18.125)
		Simple mode	6	0.014 (-0.002, 0.03)	1.014 (0.998, 1.03)			Simple mode	6	1.78 (-3.376, 6.935)	5.928 (0.034, 1027.827)
		Weighted mode	6	0.013 (-0.001, 0.027)	1.013 (0.999, 1.027)			Weighted mode	6	1.403 (-3.476, 6.281)	4.066 (0.031, 534.21)
Prostate	ieu-b-85	MR Egger	6	1.375 (-1.423, 4.173)	3.955 (0.241, 64.904)		finn-b-C3_PROSTATE	MR Egger	6	-7.25 (-14.18, -0.319)	0.001 (0, 0.727)
		Weighted median	6	1.02 (0.292, 1.747)	2.772 (1.339, 5.737)			Weighted median	6	-0.828 (-2.687, 1.031)	0.437 (0.068, 2.803)
		Inverse variance weighted	6	1.168 (0.595, 1.742)	3.216 (1.812, 5.706)			Inverse variance weighted	6	0.317 (-1.412, 2.047)	1.374 (0.244, 7.743)
		Simple mode	6	0.85 (-0.211, 1.91)	2.339 (0.81, 6.756)			Simple mode	6	-0.785 (-3.327, 1.758)	0.456 (0.036, 5.799)
		Weighted mode	6	0.927 (-0.025, 1.879)	2.528 (0.976, 6.549)			Weighted mode	6	-0.921 (-3.009, 1.167)	0.398 (0.049, 3.213)
Cervix	ieu-b-4876	MR Egger	6	0 (-0.062, 0.062)	1 (0.94, 1.064)		finn-b-C3_CERVIX_UTERI	MR Egger	6	2.425 (-9.586, 14.436)	11.305 (0, 1860120.898)
		Weighted median	6	-0.017 (-0.032, -0.002)	0.983 (0.968, 0.998)			Weighted median	6	3.87 (0.858, 6.883)	47.957 (2.358, 975.193)
		Inverse variance weighted	6	-0.019 (-0.031, -0.008)	0.981 (0.969, 0.992)			Inverse variance weighted	6	3.241 (0.855, 5.627)	25.56 (2.351, 277.874)
		Simple mode	6	-0.021 (-0.048, 0.006)	0.98 (0.953, 1.006)			Simple mode	6	4.22 (-0.065, 8.504)	68.001 (0.937, 4933.715)
		Weighted mode	6	-0.008 (-0.031, 0.015)	0.992 (0.969, 1.015)			Weighted mode	6	4.237 (0.178, 8.295)	69.185 (1.195, 4005.506)
Corpus uteri	ukb-d-C3_CORPUS_UTERI	MR Egger	6	-0.014 (-0.06, 0.032)	0.986 (0.941, 1.033)		finn-b-C3_CORPUS_UTERI	MR Egger	6	-10.241 (-26.478, 5.995)	0 (0, 401.539)
		Weighted median	6	0.017 (0.005, 0.028)	1.017 (1.005, 1.029)			Weighted median	6	-1.643 (-5.863, 2.578)	0.193 (0.003, 13.165)
		Inverse variance weighted	6	0.015 (0.006, 0.025)	1.015 (1.006, 1.025)			Inverse variance weighted	6	-1.317 (-4.601, 1.967)	0.268 (0.01, 7.148)
		Simple mode	6	0.019 (0.003, 0.036)	1.02 (1.003, 1.037)			Simple mode	6	-2.336 (-8.915, 4.243)	0.097 (0, 69.609)
		Weighted mode	6	0.019 (0.001, 0.036)	1.019 (1.001, 1.036)			Weighted mode	6	-3.066 (-9.772, 3.64)	0.047 (0, 38.102)
Endometrium	ebi-a-GCST006464	MR Egger	6	-3.126 (-8.406, 2.153)	0.044 (0, 8.613)		ebi-a-GCST90018838	MR Egger	6	-3.911 (-13.236, 5.415)	0.02 (0, 224.695)
		Weighted median	6	0.495 (-0.944, 1.933)	1.64 (0.389, 6.913)			Weighted median	6	2.031 (-0.204, 4.267)	7.625 (0.815, 71.314)
		Inverse variance weighted	6	0.338 (-0.737, 1.413)	1.402 (0.479, 4.107)			Inverse variance weighted	6	1.438 (-0.306, 3.182)	4.213 (0.736, 24.105)
		Simple mode	6	0.827 (-1.186, 2.839)	2.285 (0.305, 17.101)			Simple mode	6	2.528 (-1.175, 6.231)	12.529 (0.309, 508.377)
		Weighted mode	6	0.535 (-1.254, 2.324)	1.707 (0.285, 10.216)			Weighted mode	6	2.443 (-1.105, 5.991)	11.511 (0.331, 400.006)
Ovary	ebi-a-GCST90018888	MR Egger	6	-2.623 (-16.023, 10.777)	0.073 (0, 47903.945)		ieu-a-1120	MR Egger	5	-1.515 (-6.153, 3.124)	0.22 (0.002, 22.732)
		Weighted median	6	-2.915 (-5.649, -0.181)	0.054 (0.004, 0.834)			Weighted median	5	-0.826 (-2.028, 0.377)	0.438 (0.132, 1.458)
		Inverse variance weighted	6	-2.304 (-4.55, -0.058)	0.1 (0.011, 0.944)			Inverse variance weighted	5	-1.011 (-2.025, 0.004)	0.364 (0.132, 1.004)
		Simple mode	6	-0.896 (-5.464, 3.672)	0.408 (0.004, 39.327)			Simple mode	5	-0.607 (-2.118, 0.903)	0.545 (0.12, 2.468)
		Weighted mode	6	-3.097 (-6.907, 0.713)	0.045 (0.001, 2.04)			Weighted mode	5	-0.784 (-2.259, 0.692)	0.457 (0.104, 1.999)
Melanoma	ieu-b-4969	MR Egger	6	-0.015 (-0.1, 0.07)	0.985 (0.905, 1.072)		finn-b-CD2_INSITU_MELANOMA	MR Egger	6	-0.413 (-24.962, 24.136)	0.662 (0, 30339151809.65)
		Weighted median	6	-0.012 (-0.033, 0.008)	0.988 (0.968, 1.008)			Weighted median	6	1.097 (-4.986, 7.18)	2.995 (0.007, 1312.682)
		Inverse variance weighted	6	-0.012 (-0.028, 0.004)	0.988 (0.973, 1.004)			Inverse variance weighted	6	1.041 (-3.839, 5.921)	2.832 (0.022, 372.652)
		Simple mode	6	-0.024 (-0.058, 0.01)	0.976 (0.944, 1.01)			Simple mode	6	1.119 (-7.836, 10.073)	3.061 (0, 23704.016)
		Weighted mode	6	-0.025 (-0.058, 0.008)	0.975 (0.944, 1.008)			Weighted mode	6	1.663 (-7.145, 10.47)	5.274 (0.001, 35251.997)
Non-melanoma	ieu-b-4959	MR Egger	6	-0.094 (-0.275, 0.087)	0.91 (0.76, 1.091)		finn-b-C3_OTHER_SKIN	MR Egger	6	-0.879 (-6.143, 4.385)	0.415 (0.002, 80.274)
		Weighted median	6	-0.078 (-0.124, -0.032)	0.925 (0.883, 0.968)			Weighted median	6	0.724 (-0.638, 2.087)	2.063 (0.528, 8.058)
		Inverse variance weighted	6	-0.08 (-0.116, -0.044)	0.923 (0.89, 0.957)			Inverse variance weighted	6	0.543 (-0.504, 1.59)	1.721 (0.604, 4.903)
		Simple mode	6	-0.077 (-0.145, -0.01)	0.926 (0.865, 0.99)			Simple mode	6	0.797 (-1.212, 2.807)	2.22 (0.298, 16.559)
		Weighted mode	6	-0.082 (-0.142, -0.021)	0.922 (0.868, 0.979)			Weighted mode	6	0.797 (-0.876, 2.471)	2.22 (0.416, 11.831)
Multiple myeloma	ieu-b-4957	MR Egger	6	-0.017 (-0.05, 0.016)	0.983 (0.951, 1.016)		finn-b-CD2_MULTIPLE_MYELOMA_PLASMA_CELL	MR Egger	6	-7.681 (-27.533, 12.171)	0 (0, 193150.54)
		Weighted median	6	-0.009 (-0.017, 0)	0.991 (0.983, 1)			Weighted median	6	1.181 (-3.769, 6.131)	3.259 (0.023, 460.078)
		Inverse variance weighted	6	-0.008 (-0.014, -0.001)	0.992 (0.986, 0.999)			Inverse variance weighted	6	2.64 (-1.304, 6.584)	14.009 (0.271, 723.152)
		Simple mode	6	-0.01 (-0.023, 0.003)	0.99 (0.978, 1.003)			Simple mode	6	1.073 (-6.234, 8.38)	2.923 (0.002, 4356.91)
		Weighted mode	6	-0.011 (-0.023, 0.001)	0.989 (0.978, 1.001)			Weighted mode	6	0.799 (-5.947, 7.545)	2.223 (0.003, 1890.547)
Lymphoma	ukb-d-C_LYMPHOMA	MR Egger	6	0 (-0.056, 0.056)	1 (0.946, 1.057)		ebi-a-GCST90018878	MR Egger	6	-4.802 (-12.741, 3.138)	0.008 (0, 23.049)
		Weighted median	6	-0.004 (-0.019, 0.01)	0.996 (0.982, 1.01)			Weighted median	6	-0.871 (-2.859, 1.117)	0.419 (0.057, 3.057)
		Inverse variance weighted	6	-0.002 (-0.013, 0.009)	0.998 (0.987, 1.009)			Inverse variance weighted	6	-0.75 (-2.316, 0.816)	0.472 (0.099, 2.262)
		Simple mode	6	-0.008 (-0.028, 0.012)	0.992 (0.972, 1.013)			Simple mode	6	-0.944 (-3.699, 1.811)	0.389 (0.025, 6.114)
		Weighted mode	6	-0.007 (-0.027, 0.013)	0.993 (0.973, 1.013)			Weighted mode	6	-1.114 (-3.705, 1.477)	0.328 (0.025, 4.381)
Lymphoid leukaemia	ieu-b-4956	MR Egger	6	0.009 (-0.027, 0.045)	1.009 (0.974, 1.046)		finn-b-CD2_LYMPHOID_LEUKAEMIA	MR Egger	6	-6.867 (-25.706, 11.973)	0.001 (0, 158396.629)
		Weighted median	6	0.002 (-0.008, 0.011)	1.002 (0.992, 1.011)			Weighted median	6	3.141 (-1.696, 7.978)	23.127 (0.183, 2916.889)
		Inverse variance weighted	6	0.002 (-0.005, 0.009)	1.002 (0.995, 1.009)			Inverse variance weighted	6	4.126 (0.383, 7.868)	61.92 (1.467, 2613.254)
		Simple mode	6	0.004 (-0.012, 0.019)	1.004 (0.988, 1.02)			Simple mode	6	2.724 (-4.209, 9.656)	15.236 (0.015, 15614.312)
		Weighted mode	6	-0.004 (-0.021, 0.013)	0.996 (0.979, 1.013)			Weighted mode	6	2.58 (-3.566, 8.726)	13.2 (0.028, 6161.017)
Myeloid leukaemia	ieu-b-4958	MR Egger	6	-0.006 (-0.034, 0.022)	0.994 (0.967, 1.022)		finn-b-CD2_MYELOID_LEUKAEMIA	MR Egger	6	0.484 (-28.18, 29.148)	1.622 (0, 4556769664593.3)
		Weighted median	6	-0.005 (-0.011, 0.002)	0.995 (0.989, 1.002)			Weighted median	6	2.685 (-4.475, 9.844)	14.652 (0.011, 18843.865)
		Inverse variance weighted	6	-0.004 (-0.009, 0.002)	0.996 (0.991, 1.002)			Inverse variance weighted	6	2.302 (-3.397, 8.001)	9.993 (0.033, 2983.085)
		Simple mode	6	-0.005 (-0.014, 0.004)	0.995 (0.986, 1.004)			Simple mode	6	3.001 (-7.627, 13.628)	20.096 (0, 828706.291)
		Weighted mode	6	-0.005 (-0.014, 0.004)	0.995 (0.986, 1.004)			Weighted mode	6	3.527 (-5.78, 12.833)	34.008 (0.003, 374387.142)
Brain	ieu-b-4875	MR Egger	6	-0.004 (-0.037, 0.028)	0.996 (0.964, 1.029)		finn-b-C3_BRAIN	MR Egger	6	14.177 (-8.342, 36.696)	1435290.769 (0, 8644110358560620)
		Weighted median	6	0.005 (-0.003, 0.013)	1.005 (0.997, 1.013)			Weighted median	6	5.258 (-0.48, 10.995)	192.022 (0.619, 59582.379)
		Inverse variance weighted	6	0.004 (-0.002, 0.011)	1.004 (0.998, 1.011)			Inverse variance weighted	6	3.854 (-0.62, 8.329)	47.204 (0.538, 4141.952)
		Simple mode	6	0.004 (-0.009, 0.017)	1.004 (0.991, 1.018)			Simple mode	6	6.21 (-2.057, 14.477)	497.544 (0.128, 1937214.889)
		Weighted mode	6	0.005 (-0.006, 0.016)	1.005 (0.994, 1.016)			Weighted mode	6	5.871 (-1.261, 13.003)	354.493 (0.283, 443636.403)
Thyroid	ebi-a-GCST90018929	MR Egger	6	-8.424 (-22.229, 5.381)	0 (0, 217.286)		finn-b-C3_THYROID_GLAND	MR Egger	6	-9.318 (-26.639, 8.003)	0 (0, 2990.885)
		Weighted median	6	-0.412 (-3.876, 3.053)	0.663 (0.021, 21.17)			Weighted median	6	2.581 (-2.094, 7.255)	13.207 (0.123, 1415.369)
		Inverse variance weighted	6	0.687 (-1.947, 3.321)	1.988 (0.143, 27.702)			Inverse variance weighted	6	3.583 (-0.251, 7.417)	35.978 (0.778, 1664.336)
		Simple mode	6	-0.408 (-5.461, 4.646)	0.665 (0.004, 104.162)			Simple mode	6	3.653 (-3.845, 11.152)	38.598 (0.021, 69694.132)
		Weighted mode	6	-0.971 (-5.258, 3.317)	0.379 (0.005, 27.571)			Weighted mode	6	2.29 (-4.804, 9.383)	9.873 (0.008, 11888.032)

## Sheet: Table S5
Table S5. Detailed leave-one-out analyses of genetically proxied SGLT2 inhibition on cancers in the discovery and replication datasets
Discovery datasets						Replication datasets
Outcome	id.outcome	SNP	beta (95% CI)	p value		id.outcome	SNP	beta (95% CI)	p value
Oral cavity & pharynx	ieu-b-4962	rs11865835	-0.01 (-0.018, -0.002)	0.0149376		finn-b-C3_LIP_ORAL_PHARYNX	rs11865835	-5.34 (-14.292, 3.612)	0.242366
		rs34497199	-0.011 (-0.02, -0.003)	0.00670851			rs34497199	-5.432 (-14.692, 3.827)	0.250183
		rs35445454	-0.01 (-0.019, -0.002)	0.0149936			rs35445454	-4.735 (-14.031, 4.561)	0.31814
		rs4488457	-0.007 (-0.015, 0.001)	0.109389			rs4488457	-1.848 (-11.223, 7.527)	0.699228
		rs8057326	-0.01 (-0.018, -0.003)	0.00906578			rs8057326	-5.095 (-13.88, 3.689)	0.255609
		rs9930811	-0.009 (-0.018, 0)	0.0409391			rs9930811	-6.944 (-16.906, 3.019)	0.171898
		All	-0.01 (-0.017, -0.002)	0.0114038			All	-4.874 (-13.318, 3.57)	0.257901
Larynx	ieu-b-4913	rs11865835	-0.004 (-0.009, 0)	0.0581074		finn-b-C3_LARYNX	rs11865835	-2.305 (-9.865, 5.255)	0.550159
		rs34497199	-0.004 (-0.009, 0)	0.0795834			rs34497199	-3.281 (-11.102, 4.539)	0.410868
		rs35445454	-0.004 (-0.009, 0)	0.0708301			rs35445454	-4.453 (-12.299, 3.394)	0.266047
		rs4488457	-0.005 (-0.01, 0)	0.0335975			rs4488457	-2.528 (-10.444, 5.388)	0.531413
		rs8057326	-0.004 (-0.008, 0)	0.0767972			rs8057326	-3.752 (-11.17, 3.666)	0.321491
		rs9930811	-0.003 (-0.008, 0.002)	0.182086			rs9930811	-5.986 (-14.401, 2.429)	0.16327
		All	-0.004 (-0.009, 0)	0.0505183			All	-3.654 (-10.785, 3.476)	0.315177
Bronchus & lung	ieu-b-4954	rs11865835	-0.025 (-0.039, -0.011)	0.000494119		finn-b-C3_BRONCHUS_LUNG	rs11865835	-1.351 (-3.872, 1.169)	0.293214
		rs34497199	-0.03 (-0.044, -0.015)	6.112e-05			rs34497199	-2.169 (-4.776, 0.437)	0.102802
		rs35445454	-0.027 (-0.042, -0.013)	0.000239995			rs35445454	-1.133 (-3.75, 1.484)	0.396174
		rs4488457	-0.027 (-0.041, -0.012)	0.000272391			rs4488457	-1.695 (-4.336, 0.946)	0.208423
		rs8057326	-0.029 (-0.042, -0.015)	4.69747e-05			rs8057326	-1.9 (-4.373, 0.574)	0.132214
		rs9930811	-0.03 (-0.045, -0.014)	0.000186685			rs9930811	-0.681 (-3.485, 2.123)	0.634156
		All	-0.028 (-0.041, -0.015)	3.67454e-05			All	-1.512 (-3.889, 0.865)	0.212535
Esophagus	ieu-b-4960	rs11865835	0 (-0.008, 0.007)	0.920831		ebi-a-GCST003739	rs11865835	-0.068 (-2.116, 1.98)	0.947768
		rs34497199	0 (-0.008, 0.008)	0.999118			rs34497199	0.07 (-2.049, 2.188)	0.948575
		rs35445454	-0.003 (-0.01, 0.005)	0.524594			rs35445454	-0.392 (-2.46, 1.676)	0.710186
		rs4488457	-0.002 (-0.01, 0.006)	0.638998			rs4488457	-0.092 (-2.205, 2.022)	0.932347
		rs8057326	0 (-0.008, 0.007)	0.894399			rs8057326	-0.171 (-2.172, 1.83)	0.866881
		rs9930811	0.002 (-0.006, 0.011)	0.589478			rs9930811	-0.419 (-2.703, 1.865)	0.719098
		All	-0.001 (-0.008, 0.006)	0.877698			All	-0.174 (-2.091, 1.744)	0.859204
Stomach	ebi-a-GCST90018849	rs11865835	-0.865 (-2.117, 0.387)	0.175849		finn-b-C3_STOMACH	rs11865835	-0.046 (-4.096, 4.003)	0.982121
		rs34497199	-0.56 (-2.016, 0.896)	0.451137			rs34497199	-0.068 (-4.256, 4.12)	0.974676
		rs35445454	-0.469 (-1.963, 1.026)	0.538767			rs35445454	0.989 (-3.216, 5.193)	0.644815
		rs4488457	0.105 (-1.245, 1.455)	0.878673			rs4488457	1.32 (-2.923, 5.562)	0.541998
		rs8057326	-0.577 (-1.945, 0.791)	0.408116			rs8057326	-0.215 (-4.188, 3.758)	0.915378
		rs9930811	-0.96 (-2.571, 0.65)	0.242425			rs9930811	-1.247 (-5.752, 3.258)	0.587384
		All	-0.551 (-1.786, 0.683)	0.381524			All	0.139 (-3.681, 3.958)	0.943324
Pancreas	ebi-a-GCST90018893	rs11865835	0.565 (-2.015, 3.144)	0.667919		finn-b-C3_PANCREAS	rs11865835	-0.889 (-5.046, 3.268)	0.675135
		rs34497199	-0.02 (-2.652, 2.611)	0.98803			rs34497199	-1.228 (-5.529, 3.073)	0.575804
		rs35445454	0.384 (-2.285, 3.054)	0.777731			rs35445454	-0.556 (-4.871, 3.759)	0.800571
		rs4488457	0.395 (-2.303, 3.094)	0.773926			rs4488457	-0.466 (-4.824, 3.892)	0.834089
		rs8057326	0.129 (-2.37, 2.627)	0.919688			rs8057326	-0.854 (-4.934, 3.226)	0.681712
		rs9930811	0.774 (-2.144, 3.693)	0.603075			rs9930811	0.788 (-3.841, 5.417)	0.738695
		All	0.355 (-2.071, 2.78)	0.774234			All	-0.574 (-4.497, 3.348)	0.774061
Liver & bile duct	ieu-b-4915	rs11865835	0.004 (-0.001, 0.009)	0.142932		finn-b-C3_LIVER_INTRAHEPATIC_BILE_DUCTS	rs11865835	1.748 (-4.075, 7.571)	0.556253
		rs34497199	0.005 (0, 0.01)	0.0694002			rs34497199	1.118 (-4.907, 7.143)	0.716114
		rs35445454	0.006 (0, 0.011)	0.0418721			rs35445454	2.894 (-3.151, 8.939)	0.348116
		rs4488457	0.005 (0, 0.01)	0.058986			rs4488457	2.323 (-3.779, 8.425)	0.455524
		rs8057326	0.004 (-0.001, 0.009)	0.106467			rs8057326	1.813 (-3.902, 7.528)	0.534048
		rs9930811	0.004 (-0.001, 0.01)	0.141841			rs9930811	2.31 (-4.172, 8.792)	0.484829
		All	0.005 (0, 0.009)	0.0604967			All	2.019 (-3.475, 7.512)	0.47141
Small intestine	ukb-a-56	rs11865835	0.004 (-0.001, 0.009)	0.0961944		finn-b-C3_SMALL_INTESTINE	rs11865835	0.87 (-6.489, 8.229)	0.816738
		rs34497199	0.003 (-0.001, 0.008)	0.137985			rs34497199	1.863 (-6.999, 10.726)	0.680266
		rs35445454	0.006 (0.002, 0.01)	0.0015015			rs35445454	1.772 (-7.101, 10.645)	0.695545
		rs4488457	0.005 (0, 0.01)	0.0668273			rs4488457	6.125 (-0.515, 12.764)	0.0706099
		rs8057326	0.004 (-0.001, 0.008)	0.0880631			rs8057326	2.068 (-6.341, 10.478)	0.629756
		rs9930811	0.004 (-0.002, 0.009)	0.158657			rs9930811	2.018 (-7.598, 11.634)	0.680839
		All	0.004 (0, 0.009)	0.0369666			All	2.423 (-4.89, 9.735)	0.51609
Colon	ukb-d-C18	rs11865835	0.006 (-0.008, 0.02)	0.412653		finn-b-C3_COLON	rs11865835	-2.277 (-4.699, 0.145)	0.0654299
		rs34497199	0.004 (-0.011, 0.018)	0.626946			rs34497199	-2.026 (-4.532, 0.479)	0.112905
		rs35445454	0.002 (-0.013, 0.017)	0.788906			rs35445454	-1.727 (-4.243, 0.789)	0.17845
		rs4488457	0.004 (-0.01, 0.019)	0.558934			rs4488457	-2.098 (-4.636, 0.44)	0.105223
		rs8057326	0.003 (-0.01, 0.017)	0.623467			rs8057326	-2.161 (-4.537, 0.216)	0.0747434
		rs9930811	0.005 (-0.011, 0.021)	0.544213			rs9930811	-2.945 (-5.639, -0.251)	0.0321428
		All	0.004 (-0.009, 0.017)	0.552235			All	-2.19 (-4.475, 0.095)	0.0602686
Rectum	ukb-b-1251	rs11865835	-0.01 (-0.019, -0.002)	0.0185183		finn-b-C3_RECTUM	rs11865835	-0.333 (-3.773, 3.107)	0.849577
		rs34497199	-0.01 (-0.019, -0.002)	0.0217954			rs34497199	-0.576 (-4.017, 2.864)	0.742733
		rs35445454	-0.013 (-0.022, -0.004)	0.00319366			rs35445454	1.045 (-2.296, 4.385)	0.539913
		rs4488457	-0.014 (-0.023, -0.005)	0.00175121			rs4488457	1.289 (-1.987, 4.566)	0.440483
		rs8057326	-0.01 (-0.018, -0.002)	0.0171158			rs8057326	-0.188 (-3.637, 3.261)	0.914903
		rs9930811	-0.011 (-0.021, -0.001)	0.0267454			rs9930811	-0.083 (-4.238, 4.071)	0.968711
		All	-0.011 (-0.019, -0.004)	0.00471074			All	0.18 (-2.991, 3.35)	0.911549
Breast	ieu-a-1126	rs11865835	0.232 (-0.301, 0.766)	0.393282		finn-b-C3_BREAST	rs11865835	0.418 (-0.813, 1.649)	0.505714
		rs34497199	0.217 (-0.348, 0.781)	0.45154			rs34497199	0.48 (-0.793, 1.753)	0.459915
		rs4488457	0.277 (-0.288, 0.842)	0.336255			rs35445454	0.628 (-0.652, 1.909)	0.336303
		rs8057326	0.222 (-0.302, 0.747)	0.406396			rs4488457	1.004 (-0.287, 2.294)	0.127428
		rs9930811	0.492 (-0.105, 1.089)	0.106151			rs8057326	0.498 (-0.71, 1.707)	0.419157
		All	0.281 (-0.216, 0.777)	0.267926			rs9930811	0.561 (-0.808, 1.931)	0.421793
							All	0.593 (-0.568, 1.755)	0.316845
Kidney	ukb-b-1316	rs34497199	0.001 (-0.009, 0.01)	0.882459		finn-b-C3_KIDNEY_NOTRENALPELVIS	rs11865835	-0.816 (-4.109, 2.477)	0.627263
		rs35445454	0 (-0.009, 0.01)	0.924484			rs34497199	-0.99 (-4.396, 2.415)	0.568708
		rs8057326	0.002 (-0.007, 0.011)	0.67308			rs35445454	-1.861 (-5.282, 1.56)	0.286343
		rs9930811	0.007 (-0.003, 0.018)	0.16343			rs4488457	-1.798 (-5.247, 1.651)	0.306878
		All	0.002 (-0.006, 0.011)	0.568619			rs8057326	-1.133 (-4.365, 2.098)	0.491854
							rs9930811	-0.195 (-3.859, 3.47)	0.917111
							All	-1.146 (-4.252, 1.96)	0.469647
Bladder	ieu-b-4874	rs11865835	0.015 (0.005, 0.024)	0.00333253		finn-b-C3_BLADDER	rs11865835	0.594 (-2.48, 3.668)	0.704862
		rs34497199	0.018 (0.007, 0.028)	0.000650332			rs34497199	-0.201 (-3.382, 2.98)	0.90126
		rs35445454	0.019 (0.009, 0.029)	0.000289824			rs35445454	-0.491 (-3.683, 2.702)	0.763277
		rs4488457	0.018 (0.008, 0.028)	0.000494025			rs4488457	-0.295 (-3.514, 2.925)	0.857671
		rs8057326	0.017 (0.007, 0.026)	0.000661153			rs8057326	-0.274 (-3.291, 2.743)	0.858842
		rs9930811	0.02 (0.009, 0.031)	0.00026979			rs9930811	0.727 (-2.695, 4.149)	0.677159
		All	0.018 (0.008, 0.027)	0.00018844			All	-0.003 (-2.903, 2.897)	0.998566
Prostate	ieu-b-85	rs11865835	1.037 (0.427, 1.646)	0.000857831		finn-b-C3_PROSTATE	rs11865835	0.275 (-1.77, 2.32)	0.79215
		rs34497199	1.254 (0.62, 1.889)	0.000106857			rs34497199	-0.278 (-1.848, 1.292)	0.728196
		rs35445454	1.124 (0.502, 1.746)	0.000398542			rs35445454	0.612 (-1.403, 2.628)	0.551594
		rs4488457	1.286 (0.652, 1.921)	7.04066e-05			rs4488457	0.553 (-1.525, 2.632)	0.601979
		rs8057326	1.198 (0.598, 1.798)	9.04815e-05			rs8057326	-0.021 (-1.634, 1.591)	0.979439
		rs9930811	1.111 (0.434, 1.788)	0.00130252			rs9930811	0.892 (-1.129, 2.913)	0.387127
		All	1.168 (0.595, 1.742)	6.54694e-05			All	0.317 (-1.412, 2.047)	0.71897
Cervix	ieu-b-4876	rs11865835	-0.019 (-0.033, -0.005)	0.00740977		finn-b-C3_CERVIX_UTERI	rs11865835	3.116 (0.587, 5.645)	0.0157459
		rs34497199	-0.021 (-0.035, -0.007)	0.00276846			rs34497199	3.192 (0.577, 5.807)	0.0167303
		rs35445454	-0.016 (-0.029, -0.003)	0.0137253			rs35445454	3.144 (0.515, 5.773)	0.0190628
		rs4488457	-0.016 (-0.029, -0.003)	0.0121783			rs4488457	4.162 (1.512, 6.811)	0.0020818
		rs8057326	-0.019 (-0.033, -0.006)	0.0051617			rs8057326	3.098 (0.616, 5.58)	0.0144236
		rs9930811	-0.026 (-0.039, -0.012)	0.000185215			rs9930811	2.708 (-0.107, 5.523)	0.0593929
		All	-0.019 (-0.031, -0.008)	0.00114247			All	3.241 (0.855, 5.627)	0.00776274
Corpus uteri	ukb-d-C3_CORPUS_UTERI	rs11865835	0.016 (0.006, 0.026)	0.00130572		finn-b-C3_CORPUS_UTERI	rs11865835	-1.013 (-4.801, 2.776)	0.600355
		rs34497199	0.014 (0.004, 0.024)	0.00613054			rs34497199	-1.195 (-5.207, 2.818)	0.559503
		rs35445454	0.015 (0.004, 0.025)	0.00502984			rs35445454	-1.546 (-5.555, 2.464)	0.449865
		rs4488457	0.014 (0.004, 0.024)	0.00653019			rs4488457	-2.671 (-5.999, 0.656)	0.115586
		rs8057326	0.014 (0.004, 0.024)	0.00468766			rs8057326	-1.666 (-5.275, 1.944)	0.36576
		rs9930811	0.019 (0.008, 0.03)	0.000561313			rs9930811	0.396 (-3.129, 3.922)	0.825599
		All	0.015 (0.006, 0.025)	0.00122312			All	-1.317 (-4.601, 1.967)	0.431868
Endometrium	ebi-a-GCST006464	rs11865835	0.202 (-0.985, 1.389)	0.738623		ebi-a-GCST90018838	rs11865835	1.454 (-0.401, 3.309)	0.124469
		rs34497199	0.186 (-1.062, 1.433)	0.77054			rs34497199	1.289 (-0.598, 3.175)	0.180753
		rs35445454	0.646 (-0.522, 1.813)	0.278654			rs35445454	1.274 (-0.646, 3.194)	0.193408
		rs4488457	0.605 (-0.582, 1.792)	0.317515			rs4488457	1.06 (-0.886, 3.006)	0.285701
		rs8057326	0.113 (-1.01, 1.236)	0.843453			rs8057326	1.329 (-0.464, 3.123)	0.146192
		rs9930811	0.296 (-1.084, 1.676)	0.674283			rs9930811	2.395 (0.289, 4.502)	0.0258399
		All	0.338 (-0.737, 1.413)	0.537897			All	1.438 (-0.306, 3.182)	0.106106
Ovary	ebi-a-GCST90018888	rs11865835	-1.692 (-3.864, 0.481)	0.127029		ieu-a-1120	rs11865835	-0.764 (-1.858, 0.33)	0.171227
		rs34497199	-2.115 (-4.789, 0.559)	0.121153			rs34497199	-1.15 (-2.295, -0.005)	0.0490154
		rs35445454	-2.984 (-5.244, -0.723)	0.00967954			rs4488457	-1.084 (-2.228, 0.059)	0.0630738
		rs4488457	-2.942 (-5.351, -0.534)	0.016643			rs8057326	-1.098 (-2.167, -0.03)	0.0439591
		rs8057326	-2.374 (-4.939, 0.191)	0.0696228			rs9930811	-0.959 (-2.201, 0.283)	0.130225
		rs9930811	-1.664 (-4.486, 1.158)	0.247787			All	-1.011 (-2.025, 0.004)	0.0508845
		All	-2.304 (-4.55, -0.058)	0.0443621
Melanoma	ieu-b-4969	rs11865835	-0.013 (-0.031, 0.005)	0.145284		finn-b-CD2_INSITU_MELANOMA	rs11865835	1.126 (-4.047, 6.298)	0.669698
		rs34497199	-0.01 (-0.029, 0.008)	0.267965			rs34497199	0.926 (-4.425, 6.277)	0.734482
		rs35445454	-0.018 (-0.035, -0.001)	0.0414856			rs35445454	1.247 (-4.129, 6.624)	0.649366
		rs4488457	-0.014 (-0.032, 0.003)	0.114653			rs4488457	2.831 (-2.587, 8.249)	0.305738
		rs8057326	-0.01 (-0.027, 0.006)	0.227069			rs8057326	0.551 (-4.526, 5.628)	0.831513
		rs9930811	-0.005 (-0.023, 0.014)	0.621923			rs9930811	-0.557 (-6.31, 5.196)	0.849511
		All	-0.012 (-0.028, 0.004)	0.134677			All	1.041 (-3.839, 5.921)	0.675882
Non-melanoma	ieu-b-4959	rs11865835	-0.073 (-0.111, -0.034)	0.000218426		finn-b-C3_OTHER_SKIN	rs11865835	0.574 (-0.536, 1.684)	0.310579
		rs34497199	-0.089 (-0.129, -0.049)	1.16574e-05			rs34497199	0.486 (-0.663, 1.634)	0.407109
		rs35445454	-0.081 (-0.121, -0.041)	7.12823e-05			rs35445454	0.952 (-0.201, 2.104)	0.105562
		rs4488457	-0.08 (-0.12, -0.041)	7.00242e-05			rs4488457	0.335 (-0.827, 1.497)	0.571844
		rs8057326	-0.081 (-0.119, -0.044)	2.29631e-05			rs8057326	0.424 (-0.665, 1.513)	0.445273
		rs9930811	-0.076 (-0.119, -0.034)	0.000465559			rs9930811	0.489 (-0.747, 1.724)	0.438091
		All	-0.08 (-0.116, -0.044)	1.40978e-05			All	0.543 (-0.504, 1.59)	0.309379
Multiple myeloma	ieu-b-4957	rs11865835	-0.007 (-0.013, 0)	0.0555316		finn-b-CD2_MULTIPLE_MYELOMA_PLASMA_CELL	rs11865835	2.809 (-1.371, 6.989)	0.187739
		rs34497199	-0.007 (-0.015, 0)	0.053726			rs34497199	2.217 (-2.109, 6.542)	0.315167
		rs35445454	-0.008 (-0.016, -0.001)	0.0295691			rs35445454	2.074 (-2.27, 6.418)	0.349366
		rs4488457	-0.01 (-0.017, -0.003)	0.00391139			rs4488457	3.481 (-0.899, 7.862)	0.119319
		rs8057326	-0.008 (-0.015, -0.001)	0.0195422			rs8057326	2.057 (-2.046, 6.16)	0.325762
		rs9930811	-0.005 (-0.013, 0.002)	0.161072			rs9930811	3.366 (-1.283, 8.016)	0.155862
		All	-0.008 (-0.014, -0.001)	0.0167541			All	2.64 (-1.304, 6.584)	0.189578
Lymphoma	ukb-d-C_LYMPHOMA	rs11865835	-0.001 (-0.013, 0.011)	0.888694		ebi-a-GCST90018878	rs11865835	-0.743 (-2.41, 0.923)	0.381999
		rs34497199	0 (-0.012, 0.012)	0.982173			rs34497199	-1.022 (-2.736, 0.692)	0.242579
		rs35445454	0 (-0.012, 0.013)	0.938115			rs35445454	-0.429 (-2.158, 1.301)	0.626958
		rs4488457	-0.005 (-0.017, 0.007)	0.435106			rs4488457	-0.782 (-2.507, 0.943)	0.374229
		rs8057326	-0.002 (-0.014, 0.009)	0.701051			rs8057326	-0.953 (-2.579, 0.672)	0.25035
		rs9930811	-0.003 (-0.016, 0.01)	0.680915			rs9930811	-0.506 (-2.367, 1.354)	0.593696
		All	-0.002 (-0.013, 0.009)	0.762482			All	-0.75 (-2.316, 0.816)	0.347932
Lymphoid leukaemia	ieu-b-4956	rs11865835	0.002 (-0.006, 0.01)	0.640872		finn-b-CD2_LYMPHOID_LEUKAEMIA	rs11865835	4.488 (0.521, 8.455)	0.0266112
		rs34497199	0.003 (-0.005, 0.011)	0.517306			rs34497199	3.374 (-0.729, 7.477)	0.107044
		rs35445454	0.004 (-0.004, 0.012)	0.308093			rs35445454	4.345 (0.222, 8.467)	0.0388592
		rs4488457	0.004 (-0.004, 0.012)	0.334337			rs4488457	3.958 (-0.198, 8.114)	0.0619393
		rs8057326	0.002 (-0.006, 0.009)	0.640633			rs8057326	3.563 (-0.329, 7.456)	0.0727918
		rs9930811	-0.002 (-0.01, 0.007)	0.679212			rs9930811	5.21 (0.795, 9.625)	0.0207166
		All	0.002 (-0.005, 0.009)	0.553492			All	4.126 (0.383, 7.868)	0.0307145
Myeloid leukaemia	ieu-b-4958	rs11865835	-0.004 (-0.01, 0.002)	0.210713		finn-b-CD2_MYELOID_LEUKAEMIA	rs11865835	2.236 (-3.804, 8.276)	0.468107
		rs34497199	-0.004 (-0.01, 0.002)	0.217015			rs34497199	2.242 (-4.008, 8.491)	0.482058
		rs35445454	-0.004 (-0.01, 0.002)	0.183649			rs35445454	2.612 (-3.664, 8.888)	0.414684
		rs4488457	-0.003 (-0.009, 0.003)	0.307084			rs4488457	4.153 (-2.176, 10.482)	0.198397
		rs8057326	-0.003 (-0.009, 0.002)	0.25211			rs8057326	1.808 (-4.121, 7.737)	0.550124
		rs9930811	-0.003 (-0.009, 0.004)	0.43422			rs9930811	0.646 (-6.073, 7.366)	0.850475
		All	-0.004 (-0.009, 0.002)	0.215301			All	2.302 (-3.397, 8.001)	0.428529
Brain	ieu-b-4875	rs11865835	0.005 (-0.001, 0.012)	0.115403		finn-b-C3_BRAIN	rs11865835	3.318 (-1.426, 8.062)	0.170428
		rs34497199	0.002 (-0.005, 0.009)	0.48822			rs34497199	5.166 (0.26, 10.072)	0.0390203
		rs35445454	0.007 (0, 0.014)	0.0623209			rs35445454	3.657 (-1.27, 8.584)	0.145727
		rs4488457	0.005 (-0.003, 0.012)	0.227596			rs4488457	3.175 (-1.794, 8.145)	0.210435
		rs8057326	0.004 (-0.003, 0.01)	0.273091			rs8057326	4.455 (-0.199, 9.11)	0.0606418
		rs9930811	0.004 (-0.004, 0.012)	0.317459			rs9930811	3.221 (-2.056, 8.498)	0.231554
		All	0.004 (-0.002, 0.011)	0.16731			All	3.854 (-0.62, 8.329)	0.0913287
Thyroid	ebi-a-GCST90018929	rs11865835	0.769 (-2.03, 3.568)	0.590303		finn-b-C3_THYROID_GLAND	rs11865835	3.7 (-0.831, 8.231)	0.109492
		rs34497199	0.329 (-2.532, 3.191)	0.821443			rs34497199	3.217 (-1.4, 7.833)	0.172084
		rs35445454	0.044 (-2.855, 2.944)	0.976031			rs35445454	2.174 (-1.246, 5.594)	0.21276
		rs4488457	1.123 (-1.809, 4.055)	0.4528			rs4488457	3.847 (-0.878, 8.571)	0.110506
		rs8057326	0.347 (-2.371, 3.064)	0.802593			rs8057326	3.153 (-1.034, 7.341)	0.139937
		rs9930811	1.738 (-1.423, 4.899)	0.281283			rs9930811	5.732 (2.07, 9.393)	0.00215384
		All	0.687 (-1.947, 3.321)	0.609145			All	3.583 (-0.251, 7.417)	0.0670248
